# Supplementary material for: The Chloroplast Phylogenomics and Systematics of Zoysia (Poaceae)
Source: Plants (Basel). 2021 Jul 24;10(8):1517. doi: 10.3390/plants10081517 (PMC8400354; doi:10.3390/plants10081517)
Supplement: Supplementary file 1 [file plants-10-01517-s001.zip]

Archive with 6 entries (5 files):
- plants-1272299-supplementary/
- plants-1272299-supplementary/Figure S1. mVISTA identity plot comparing Zoysia plastomes.tif
- plants-1272299-supplementary/Table S1. The GenBank accession number used in this study.pdf
- plants-1272299-supplementary/Table S2. The Primer list of sequencing of Zoysia japonica.pdf
- plants-1272299-supplementary/Table S3. The Primer list of sequencing of Zoysia macrostachya.pdf
- plants-1272299-supplementary/Table S4. The Primer list of sequencing of Zoysia sinica.pdf
